# Supplementary material for: The Role of Social Media in Enhancing Clinical Trial Recruitment: Scoping Review
Source: J Med Internet Res. 2020 Oct 26;22(10):e22810. doi: 10.2196/22810 (PMC7652693; doi:10.2196/22810)
Supplement: Multimedia Appendix 2 [file jmir_v22i10e22810_app2.xlsx]

## Sheet: Sheet1
Multimedia Appendix 2. Complete Search Strategy
Databases	Search Terms
PubMed	(((advertising[MeSH] OR advert* OR newspaper OR fliers OR brochures OR pamphlets OR radio OR “in-person” OR television OR "word of mouth")) AND (social media[MeSH] OR "social media" OR "social network*" OR Facebook OR Twitter OR website* OR internet OR online)) AND (recruit* AND (clinical trial[MeSH]OR clinical OR research))
EMBASE	(Advertising as Topic/ OR (advert* or newspaper or fliers or brochures or pamphlets or radio or in-person or television or word of mouth).ti,ab,kw) AND (Social Media/ OR (social media or social network* or Facebook or Twitter or online or website* or internet).ti,ab,kw) AND ((Clinical Trial/ or (clinical or research).ti,ab,kw) AND recruit*.ti,ab,kw)
MEDLINE	(Advertising as Topic/ OR (advert* or newspaper or fliers or brochures or pamphlets or radio or in-person or television or word of mouth).ti,ab,kw) AND (Social Media/ OR (social media or social network* or Facebook or Twitter or online or website* or internet).ti,ab,kw) AND ((Clinical Trial/ or (clinical or research).ti,ab,kw) AND recruit*.ti,ab,kw)
PsycINFO	(Advertising/ OR (advert* or newspaper or fliers or brochures or pamphlets or radio or in-person or television or word of mouth).ti,ab) AND (social media/ or ((social media or social network* or Facebook or Twitter or online or website* or internet).ti,ab) AND ((clinical trials/ or (clinical or research).ti,ab) AND recruit*.ti,ab)
Scopus	(TITLE-ABS-KEY (“social media” OR “social network*” OR facebook OR twitter OR online OR internet OR website*) AND TITLE-ABS-KEY (advert* OR newspaper OR fliers OR brochures OR pamphlets OR radio OR television OR “in-person” OR “word of mouth”) AND TITLE-ABS-KEY (clinical OR research) AND TITLE-ABS-KEY (recruit*))
Cochrane Review	((advert* OR newspaper OR fliers OR brochures OR pamphlets OR radio OR television OR in-person OR “word of mouth”):ti,ab,kw) OR MeSH descriptor: [Advertising as Topic] this term only) AND ((MeSH descriptor: [Social Media] this term only) OR (“social media” OR “social network*” OR Facebook OR Twitter OR website* OR internet OR online):ti,ab,kw)) AND (((recruit*):ti,ab,kw) AND (((clinical OR resear…
Web of Science	TOPIC: (“social media” OR “social network*” OR Facebook OR Twitter OR online OR internet OR website*) AND TOPIC: (advert* OR newspaper OR fliers OR brochures OR pamphlets OR radio OR “in-person” OR television OR “word of mouth”) AND TOPIC: (“clinical trial” OR clinical OR research) AND TOPIC: (recruit*)
